# Supplementary material for: miRExpress: Analyzing high-throughput sequencing data for profiling microRNA expression
Source: BMC Bioinformatics. 2009 Oct 12;10:328. doi: 10.1186/1471-2105-10-328 (PMC2767369; doi:10.1186/1471-2105-10-328)
Supplement: Additional file 1 — miRNA expressions profile in Arabidopsis. Arabidopsis miRNA expression profile in three experimental conditions [file 1471-2105-10-328-S1.XLS]

## Sheet: Sheet1
microRNA ID	Mock	BaMV	BaMV+satBaMV (count)
ath-miR158a	178820	105649	59682
ath-miR157(a, b, c)	103140	46113	17695
ath-MIR166(a, b, c, d, e, f. g)	92819	67641	48087
ath-miR156(a, b, c, d, e, f)	63539	36906	24926
ath-miR167(a, b)	29899	30542	7712
ath-miR168(a, b)	8630	5533	2599
ath-miR172(a, b)	6805	5438	898
ath-miR391	6139	6466	2625
ath-miR173	4523	2973	545
ath-miR161.2	2687	1112	318
ath-miR164c	1178	1818	501
ath-miR164(a, b)	1155	1797	479
ath-miR165(a, b)	1083	1125	740
ath-miR390(a, b)	936	1152	533
ath-miR159a	910	744	230
ath-miR408	829	658	265
ath-miR163	720	766	282
ath-miR822	470	207	95
ath-miR396a	448	312	62
ath-miR167d	446	361	67
ath-miR162(a, b)	371	340	148
ath-miR824	234	202	28
ath-miR403	224	165	81
ath-miR160(a, b, c)	219	166	88
ath-miR843	196	43	16
ath-miR159b	190	173	36
ath-miR396b	171	157	41
ath-miR158b	132	55	44
ath-miR848	129	165	39
ath-miR156h	92	64	47
ath-miR161.1	89	134	50
ath-miR169(d, e, f, g)	87	149	27
ath-miR775	78	62	18
ath-miR829.1	73	149	46
ath-miR156g	64	27	14
ath-miR846	62	28	14
ath-miR863-3p	60	33	11
ath-miR837-3p	51	39	14
ath-miR827	46	16	9
ath-miR400	38	15	2
ath-miR169a	38	38	11
ath-miR398(b, c)	25	27	7
ath-miR825	25	43	5
ath-miR172e	18	23	1
ath-miR850	17	14	5
ath-miR447(a, b)	14	1	0
ath-miR393(a, b)	12	0	2
ath-miR841	11	5	7
ath-miR172b*	11	11	5
ath-miR866-5p	11	4	3
ath-miR394(a, b)	10	8	3
ath-miR172(c, d)	10	9	1
ath-miR823	9	7	2
ath-miR397a	8	6	2
ath-miR169(b, c)	7	2	0
ath-miR1888	7	18	0
ath-miR840	7	8	5
ath-miR869.2	6	2	1
ath-miR169(h, I, j, k, l,m, n)	6	9	3
ath-miR852	6	6	2
ath-miR857	5	2	1
ath-miR397b	5	3	0
ath-miR167c	5	0	0
ath-miR777	4	2	0
ath-miR849	4	1	0
ath-miR1886	4	2	0
ath-miR842	3	3	2
ath-miR864-5p	3	3	4
ath-miR861-5p	2	1	0
ath-miR781	2	2	0
ath-miR171(b, c)	2	6	2
ath-miR845a	2	0	0
ath-miR171a	2	3	0
ath-miR833-5p	2	1	0
ath-miR395(a, d, e)	1	2	0
ath-miR861-3p	1	1	0
ath-miR844	1	1	2
ath-miR830*	1	0	0
ath-miR838	1	0	0
ath-miR780.1	0	0	0
ath-miR859	0	0	0
ath-miR832-5p	0	0	0
ath-miR420	0	0	0
ath-miR853	0	1	0
ath-miR414	0	0	0
ath-miR844*	0	0	0
ath-miR858	0	0	0
ath-miR319c	0	0	0
ath-miR415	0	0	0
ath-miR416	0	0	0
ath-miR773	0	0	0
ath-miR855	0	0	0
ath-miR771	0	0	0
ath-miR835-3p	0	0	0
ath-miR399d	0	0	0
ath-miR851-5p	0	0	0
ath-miR779.1	0	0	0
ath-miR862-3p	0	0	0
ath-miR399e	0	0	0
ath-miR860	0	0	3
ath-miR778	0	0	0
ath-miR398a	0	0	0
ath-miR406	0	0	0
ath-miR170	0	0	0
ath-miR780.2	0	1	0
ath-miR159c	0	0	0
ath-miR867	0	0	0
ath-miR832-3p	0	0	0
ath-miR399(b, c)	0	0	0
ath-miR399a	0	0	0
ath-miR426	0	0	0
ath-miR395(b, c, f)	0	0	0
ath-miR847	0	0	0
ath-miR845b	0	0	0
ath-miR833-3p	0	0	0
ath-miR401	0	0	0
ath-miR1887	0	0	0
ath-miR828	0	0	1
ath-miR864-3p	0	0	0
ath-miR866-3p	0	1	0
ath-miR830	0	0	0
ath-miR856	0	0	0
ath-miR169g*	0	0	0
ath-miR418	0	0	0
ath-miR829.2	0	0	0
ath-miR779.2	0	1	0
ath-miR157d	0	0	0
ath-miR868	0	0	0
ath-miR826	0	0	0
ath-miR319(a, b)	0	0	0
ath-miR854(a, b, c, d)	0	0	0
ath-miR782	0	0	0
ath-miR407	0	0	0
ath-miR831	0	0	0
ath-miR836	0	0	0
ath-miR472	0	0	0
ath-miR869.1	0	0	0
ath-miR447c	0	0	0
ath-miR851-3p	0	0	0
ath-miR783	0	0	0
ath-miR404	0	0	0
ath-miR863-5p	0	0	0
ath-miR413	0	0	0
ath-miR419	0	0	0
ath-miR417	0	0	0
ath-miR870	0	0	0
ath-miR834	0	0	0
ath-miR837-5p	0	0	0
ath-miR399f	0	0	0
ath-miR865-5p	0	0	0
ath-miR774	0	0	0
ath-miR862-5p	0	0	0
ath-miR835-5p	0	0	0
ath-miR405(a, b, d)	0	0	0
ath-miR402	0	2	1
ath-miR839	0	0	0
ath-miR776	0	0	0
ath-miR865-3p	0	0	0
