# Supplementary material for: miRExpress: Analyzing high-throughput sequencing data for profiling microRNA expression
Source: BMC Bioinformatics. 2009 Oct 12;10:328. doi: 10.1186/1471-2105-10-328 (PMC2767369; doi:10.1186/1471-2105-10-328)
Supplement: Additional file 2 — miRNA expressions profile in human embryonic stem cells. Human embryonic stem cells miRNA expression profile in two experimental conditions [file 1471-2105-10-328-S2.XLS]

## Sheet: Sheet1
microRNA ID	Pre-miRNA arm (5-p or 3-p)	hESCs	hEBs (count)
hsa-mir-25	3-p	24268	15875
hsa-mir-221	3-p	16275	8716
hsa-mir-302b	3-p	15169	8855
hsa-mir-363	3-p	5775	17912
hsa-mir-423	5-p	9844	5538
hsa-mir-372	3-p	1388	13653
hsa-let-7a	5-p	11902	2951
hsa-mir-199a	3-p	1110	13163
hsa-mir-302d	3-p	8599	5047
hsa-mir-26a	5-p	4892	8530
hsa-mir-1	3-p	7421	4051
hsa-mir-340	5-p	2247	7198
hsa-mir-320	3-p	5967	2978
hsa-mir-302a	3-p	5239	3237
hsa-mir-130a	3-p	2334	4798
hsa-mir-744	5-p	4166	1516
hsa-mir-152	3-p	622	3028
hsa-let-7f	5-p	2004	1281
hsa-mir-122	5-p	436	2565
hsa-let-7e	5-p	899	1794
hsa-mir-130b	3-p	836	1626
hsa-mir-204	5-p	690	1505
hsa-mir-421	3-p	579	1331
hsa-mir-423	3-p	1225	560
hsa-mir-331	3-p	1129	434
hsa-mir-129	3-p	946	449
hsa-mir-708	5-p	397	990
hsa-mir-19b	3-p	492	794
hsa-mir-20b	5-p	281	862
hsa-mir-143	3-p	314	680
hsa-mir-20a	5-p	377	608
hsa-mir-106a	5-p	236	696
hsa-mir-92	5-p	788	138
hsa-mir-373	3-p	60	788
hsa-mir-9	5-p	427	256
hsa-mir-27b	3-p	195	442
hsa-mir-22	3-p	359	205
hsa-mir-873	5-p	203	358
hsa-mir-17	3-p	146	377
hsa-mir-28	3-p	344	169
hsa-mir-127	3-p	81	406
hsa-mir-769	5-p	170	298
hsa-mir-184	3-p	403	44
hsa-mir-598	3-p	168	271
hsa-mir-193b	3-p	288	146
hsa-let-7g	5-p	321	100
hsa-mir-486	5-p	293	125
hsa-mir-187	3-p	281	130
hsa-let-7c	5-p	360	30
hsa-let-7i	5-p	347	33
hsa-mir-518b	3-p	215	94
hsa-mir-106b	3-p	197	77
hsa-mir-197	3-p	145	66
hsa-mir-335	3-p	72	137
hsa-mir-145	5-p	57	146
hsa-mir-660	5-p	46	150
hsa-mir-135a	5-p	59	132
hsa-mir-129	5-p	126	55
hsa-mir-889	3-p	1	170
hsa-mir-483	5-p	31	133
hsa-mir-483	3-p	59	101
hsa-mir-941	3-p	114	41
hsa-mir-96	5-p	44	110
hsa-mir-29c	3-p	45	100
hsa-mir-203	3-p	52	85
hsa-mir-542	3-p	48	82
hsa-mir-371	3-p	9	114
hsa-mir-33	5-p	43	78
hsa-mir-455	5-p	36	78
hsa-mir-134	5-p	10	97
hsa-mir-520g	3-p	74	20
hsa-mir-484	5-p	65	20
hsa-mir-339	3-p	29	55
hsa-mir-574	3-p	65	17
hsa-mir-518a	3-p	22	60
hsa-let-7d	5-p	77	4
hsa-mir-362	5-p	14	66
hsa-mir-296	5-p	60	12
hsa-mir-219	3-p	15	54
hsa-mir-424	5-p	52	16
hsa-mir-379	5-p	7	46
hsa-mir-155	5-p	35	9
hsa-mir-618	5-p	9	27
hsa-mir-329	3-p	0	35
hsa-mir-99a	5-p	4	30
hsa-mir-487b	3-p	0	31
hsa-mir-199b	5-p	1	30
hsa-mir-211	5-p	28	3
hsa-mir-218	5-p	1	28
hsa-mir-543	3-p	2	25
hsa-mir-382	5-p	1	24
hsa-mir-410	3-p	0	25
hsa-mir-369	3-p	2	20
hsa-mir-196b	5-p	2	18
hsa-mir-154	3-p	0	15
hsa-mir-485	3-p	0	14
hsa-mir-493	5-p	0	13
hsa-mir-495	3-p	0	10
