# Supplementary material for: miRExpress: Analyzing high-throughput sequencing data for profiling microRNA expression
Source: BMC Bioinformatics. 2009 Oct 12;10:328. doi: 10.1186/1471-2105-10-328 (PMC2767369; doi:10.1186/1471-2105-10-328)
Supplement: Additional file 3 — Novel miRNA candidate expression profiles in human embryonic stem cells. Using cross-species known miRNAs to construct novel miRNA candidate expression profiles in human embryonic stem cells [file 1471-2105-10-328-S3.XLS]

## Sheet: hESC_hB_Novel
microRNA ID	hESCs	hEBs (count)
cfa-miR-1839	9332	8007
oan-miR-135a	299	336
rno-miR-1	69	37
mmu-miR-452	58	52
oan-miR-365*	48	19
mmu-miR-302a*	45	5
rno-miR-135a*, cfa-miR-135	42	68
oan-miR-92b	38	201
oan-miR-301*	17	30
oan-miR-130c	11	37
rno-miR-339-3p	9	9
cfa-miR-212	8	9
lca-miR-16, oan-miR-16b	6	5
mmu-miR-211, rno-miR-211, mml-miR-211	5	6
mmu-miR-434-3p, rno-miR-434	5	0
mdo-miR-22	4	1
rno-miR-532-5p	4	5
mmu-miR-151-3p, rno-miR-151*	4	0
mmu-miR-672, rno-miR-672	3	0
mmu-miR-329, rno-miR-329	3	0
ptr-miR-508	2	1
cfa-miR-382	2	21
mmu-miR-101b, rno-miR-101b	2	2
mmu-miR-7b, rno-miR-7b	2	1
mmu-miR-541, rno-miR-541	2	0
mdo-miR-15a	2	0
rno-miR-382*	1	5
mmu-miR-805	1	0
rno-miR-322*	1	0
oan-miR-133a*	1	0
mmu-miR-674*, rno-miR-674-3p	1	0
ptr-miR-1224-5p	1	0
mmu-miR-503, rno-miR-503	1	0
rno-miR-25*	1	0
oan-miR-92a-2*	1	0
mmu-miR-330*, rno-miR-330*	1	0
oan-miR-135b*	1	0
mmu-miR-322*	1	0
cfa-miR-1306	1	0
mmu-miR-182, rno-miR-182	1	0
rno-miR-17-3p	0	2
ppy-miR-10a	0	2
oan-miR-190a*	0	1
cfa-miR-503	0	1
oan-miR-15b	0	1
oan-let-7e	0	4
mdo-miR-138	0	1
mmu-miR-322, rno-miR-322	0	1
bta-miR-660	0	1
mmu-miR-290-5p	0	6
mmu-miR-215, rno-miR-215	0	1
rno-miR-204*	0	1
mdo-miR-24, mdo-miR-24	0	1
mmu-miR-28*	0	1
mmu-miR-34b-5p	0	1
mdo-miR-130a	0	2
oan-miR-1b	0	2
ptr-miR-1300b	0	1
