# Supplementary material for: miRExpress: Analyzing high-throughput sequencing data for profiling microRNA expression
Source: BMC Bioinformatics. 2009 Oct 12;10:328. doi: 10.1186/1471-2105-10-328 (PMC2767369; doi:10.1186/1471-2105-10-328)
Supplement: Additional file 6 — Compare miRNA expressions profile in Arabidopsis between miRExpress and aligning reads to genome. Compare Arabidopsis miRNA expression profile in three experimental conditions by different methods. One is miRExpress. Another is aligning sequence to genome. [file 1471-2105-10-328-S6.XLS]

## Sheet: Sheet1
		miRExpress			BLAST
microRNA ID	Mock	BaMV	BaMV+satBaMV	Mock	BaMV	BaMV+satBaMV (count)
ath-miR158a	178820	105649	59682	178820	105649	59682
ath-miR157(a, b, c)	103140	46113	17695	103140	46113	17695
ath-MIR166(a, b, c, d, e, f. g)	92819	67641	48087	92819	67641	48087
ath-miR156(a, b, c, d, e, f)	63539	36906	24926	63539	36906	24926
ath-miR167(a, b)	29899	30542	7712	29899	30542	7712
ath-miR168(a, b)	8630	5533	2599	8630	5533	2599
ath-miR172(a, b)	6805	5438	898	6805	5438	898
ath-miR391	6139	6466	2625	6139	6466	2625
ath-miR173	4523	2973	545	4523	2973	545
ath-miR161.2	2687	1112	318	2687	1112	318
ath-miR164c	1178	1818	501	1178	1818	501
ath-miR164(a, b)	1155	1797	479	1155	1797	479
ath-miR165(a, b)	1083	1125	740	1083	1125	740
ath-miR390(a, b)	936	1152	533	936	1152	533
ath-miR159a	910	744	230	910	744	230
ath-miR408	829	658	265	829	658	265
ath-miR163	720	766	282	720	766	282
ath-miR822	470	207	95	470	207	95
ath-miR396a	448	312	62	448	312	62
ath-miR167d	446	361	67	446	361	67
ath-miR162(a, b)	371	340	148	371	340	148
ath-miR824	234	202	28	234	202	28
ath-miR403	224	165	81	224	165	81
ath-miR160(a, b, c)	219	166	88	219	166	88
ath-miR843	196	43	16	196	43	16
ath-miR159b	190	173	36	190	173	36
ath-miR396b	171	157	41	171	157	41
ath-miR158b	132	55	44	132	55	44
ath-miR848	129	165	39	129	165	39
ath-miR156h	92	64	47	92	64	47
ath-miR161.1	89	134	50	89	134	50
ath-miR169(d, e, f, g)	87	149	27	87	149	27
ath-miR775	78	62	18	78	62	18
ath-miR829.1	73	149	46	73	149	46
ath-miR156g	64	27	14	64	27	14
ath-miR846	62	28	14	62	28	14
ath-miR863-3p	60	33	11	60	33	11
ath-miR837-3p	51	39	14	51	39	14
ath-miR827	46	16	9	46	16	9
ath-miR400	38	15	2	38	15	2
ath-miR169a	38	38	11	38	38	11
ath-miR398(b, c)	25	27	7	25	27	7
ath-miR825	25	43	5	25	43	5
ath-miR172e	18	23	1	18	23	1
ath-miR850	17	14	5	17	14	5
ath-miR447(a, b)	14	1	0	14	1	0
ath-miR393(a, b)	12	0	2	12	0	2
ath-miR841	11	5	7	11	5	7
ath-miR172b*	11	11	5	11	11	5
ath-miR866-5p	11	4	3	11	4	3
ath-miR394(a, b)	10	8	3	10	8	3
ath-miR172(c, d)	10	9	1	10	9	1
ath-miR823	9	7	2	9	7	2
ath-miR397a	8	6	2	8	6	2
ath-miR169(b, c)	7	2	0	7	2	0
ath-miR1888	7	18	0	7	18	0
ath-miR840	7	8	5	7	8	5
ath-miR869.2	6	2	1	6	2	1
ath-miR169(h, I, j, k, l,m, n)	6	9	3	6	9	3
ath-miR852	6	6	2	6	6	2
ath-miR857	5	2	1	5	2	1
ath-miR397b	5	3	0	5	3	0
ath-miR167c	5	0	0	5	0	0
ath-miR777	4	2	0	4	2	0
ath-miR849	4	1	0	4	1	0
ath-miR1886	4	2	0	4	2	0
ath-miR842	3	3	2	3	3	2
ath-miR864-5p	3	3	4	3	3	4
ath-miR861-5p	2	1	0	2	1	0
ath-miR781	2	2	0	2	2	0
ath-miR171(b, c)	2	6	2	2	6	2
ath-miR845a	2	0	0	2	0	0
ath-miR171a	2	3	0	2	3	0
ath-miR833-5p	2	1	0	2	1	0
ath-miR395(a, d, e)	1	2	0	1	2	0
ath-miR861-3p	1	1	0	1	1	0
ath-miR844	1	1	2	1	1	2
ath-miR830*	1	0	0	1	0	0
ath-miR838	1	0	0	1	0	0
ath-miR780.1	0	0	0	0	0	0
ath-miR859	0	0	0	0	0	0
ath-miR832-5p	0	0	0	0	0	0
ath-miR420	0	0	0	0	0	0
ath-miR853	0	1	0	0	1	0
ath-miR414	0	0	0	0	0	0
ath-miR844*	0	0	0	0	0	0
ath-miR858	0	0	0	0	0	0
ath-miR319c	0	0	0	0	0	0
ath-miR415	0	0	0	0	0	0
ath-miR416	0	0	0	0	0	0
ath-miR773	0	0	0	0	0	0
ath-miR855	0	0	0	0	0	0
ath-miR771	0	0	0	0	0	0
ath-miR835-3p	0	0	0	0	0	0
ath-miR399d	0	0	0	0	0	0
ath-miR851-5p	0	0	0	0	0	0
ath-miR779.1	0	0	0	0	0	0
ath-miR862-3p	0	0	0	0	0	0
ath-miR399e	0	0	0	0	0	0
ath-miR860	0	0	3	0	0	3
ath-miR778	0	0	0	0	0	0
ath-miR398a	0	0	0	0	0	0
ath-miR406	0	0	0	0	0	0
ath-miR170	0	0	0	0	0	0
ath-miR780.2	0	1	0	0	1	0
ath-miR159c	0	0	0	0	0	0
ath-miR867	0	0	0	0	0	0
ath-miR832-3p	0	0	0	0	0	0
ath-miR399(b, c)	0	0	0	0	0	0
ath-miR399a	0	0	0	0	0	0
ath-miR426	0	0	0	0	0	0
ath-miR395(b, c, f)	0	0	0	0	0	0
ath-miR847	0	0	0	0	0	0
ath-miR845b	0	0	0	0	0	0
ath-miR833-3p	0	0	0	0	0	0
ath-miR401	0	0	0	0	0	0
ath-miR1887	0	0	0	0	0	0
ath-miR828	0	0	1	0	0	1
ath-miR864-3p	0	0	0	0	0	0
ath-miR866-3p	0	1	0	0	1	0
ath-miR830	0	0	0	0	0	0
ath-miR856	0	0	0	0	0	0
ath-miR169g*	0	0	0	0	0	0
ath-miR418	0	0	0	0	0	0
ath-miR829.2	0	0	0	0	0	0
ath-miR779.2	0	1	0	0	1	0
ath-miR157d	0	0	0	0	0	0
ath-miR868	0	0	0	0	0	0
ath-miR826	0	0	0	0	0	0
ath-miR319(a, b)	0	0	0	0	0	0
ath-miR854(a, b, c, d)	0	0	0	0	0	0
ath-miR782	0	0	0	0	0	0
ath-miR407	0	0	0	0	0	0
ath-miR831	0	0	0	0	0	0
ath-miR836	0	0	0	0	0	0
ath-miR472	0	0	0	0	0	0
ath-miR869.1	0	0	0	0	0	0
ath-miR447c	0	0	0	0	0	0
ath-miR851-3p	0	0	0	0	0	0
ath-miR783	0	0	0	0	0	0
ath-miR404	0	0	0	0	0	0
ath-miR863-5p	0	0	0	0	0	0
ath-miR413	0	0	0	0	0	0
ath-miR419	0	0	0	0	0	0
ath-miR417	0	0	0	0	0	0
ath-miR870	0	0	0	0	0	0
ath-miR834	0	0	0	0	0	0
ath-miR837-5p	0	0	0	0	0	0
ath-miR399f	0	0	0	0	0	0
ath-miR865-5p	0	0	0	0	0	0
ath-miR774	0	0	0	0	0	0
ath-miR862-5p	0	0	0	0	0	0
ath-miR835-5p	0	0	0	0	0	0
ath-miR405(a, b, d)	0	0	0	0	0	0
ath-miR402	0	2	1	0	2	1
ath-miR839	0	0	0	0	0	0
ath-miR776	0	0	0	0	0	0
ath-miR865-3p	0	0	0	0	0	0
