# Supplementary material for: miRExpress: Analyzing high-throughput sequencing data for profiling microRNA expression
Source: BMC Bioinformatics. 2009 Oct 12;10:328. doi: 10.1186/1471-2105-10-328 (PMC2767369; doi:10.1186/1471-2105-10-328)
Supplement: Additional file 7 — miRNA expressions profile in human embryonic stem cells between miRExpress and Morin et al. Compare human embryonic stem cell miRNA expression profile in two experimental conditions by different methods. One is miRExpress. Another is Morin et al. [file 1471-2105-10-328-S7.XLS]

## Sheet: C_hESC_hB_sort_v1
	Morin et al.			miRExpress
microRNA ID	Pre-miRNA arm (5-p or 3-p)	hESCs	hEBs	hESCs	hEBs (count)
hsa-mir-25	3-p	24268	15875	23508	15206
hsa-mir-221	3-p	16275	8716	13438	7134
hsa-mir-302b	3-p	15169	8855	12101	6302
hsa-mir-363	3-p	5775	17912	3228	8723
hsa-mir-423	5-p	9844	5538	11221	6424
hsa-mir-372	3-p	1388	13653	1309	12922
hsa-let-7a	5-p	11902	2951	14865	3565
hsa-mir-199a	3-p	1110	13163	875	10214
hsa-mir-302d	3-p	8599	5047	7931	4597
hsa-mir-26a	5-p	4892	8530	2887	3631
hsa-mir-1	3-p	7421	4051	8576	4713
hsa-mir-340	5-p	2247	7198	2287	7251
hsa-mir-320	3-p	5967	2978	4277	2118
hsa-mir-302a	3-p	5239	3237	6045	3523
hsa-mir-130a	3-p	2334	4798	2370	4845
hsa-mir-744	5-p	4166	1516	2991	900
hsa-mir-152	3-p	622	3028	315	1486
hsa-let-7f	5-p	2004	1281	2427	1766
hsa-mir-122	5-p	436	2565	478	2427
hsa-let-7e	5-p	899	1794	609	1605
hsa-mir-130b	3-p	836	1626	712	1339
hsa-mir-204	5-p	690	1505	667	1429
hsa-mir-421	3-p	579	1331	496	1125
hsa-mir-423	3-p	1225	560	1002	443
hsa-mir-331	3-p	1129	434	776	235
hsa-mir-129	3-p	946	449	992	478
hsa-mir-708	5-p	397	990	326	746
hsa-mir-19b	3-p	492	794	531	854
hsa-mir-20b	5-p	281	862	313	877
hsa-mir-143	3-p	314	680	257	555
hsa-mir-20a	5-p	377	608	408	587
hsa-mir-106a	5-p	236	696	200	526
hsa-mir-92	5-p	788	138	685	129
hsa-mir-373	3-p	60	788	37	499
hsa-mir-9	5-p	427	256	355	208
hsa-mir-27b	3-p	195	442	164	372
hsa-mir-22	3-p	359	205	397	224
hsa-mir-873	5-p	203	358	129	235
hsa-mir-17	3-p	146	377	84	196
hsa-mir-28	3-p	344	169	199	97
hsa-mir-127	3-p	81	406	22	198
hsa-mir-769	5-p	170	298	89	126
hsa-mir-184	3-p	403	44	322	34
hsa-mir-598	3-p	168	271	226	352
hsa-mir-193b	3-p	288	146	276	129
hsa-let-7g	5-p	321	100	382	123
hsa-mir-486	5-p	293	125	169	45
hsa-mir-187	3-p	281	130	103	30
hsa-let-7c	5-p	360	30	454	38
hsa-let-7i	5-p	347	33	122	22
hsa-mir-518b	3-p	215	94	218	102
hsa-mir-106b	3-p	197	77	268	99
hsa-mir-197	3-p	145	66	140	62
hsa-mir-335	3-p	72	137	85	148
hsa-mir-145	5-p	57	146	60	146
hsa-mir-660	5-p	46	150	55	176
hsa-mir-135a	5-p	59	132	71	143
hsa-mir-129	5-p	126	55	158	54
hsa-mir-889	3-p	1	170	2	201
hsa-mir-483	5-p	31	133	34	129
hsa-mir-483	3-p	59	101	11	20
hsa-mir-941	3-p	114	41	104	37
hsa-mir-96	5-p	44	110	53	120
hsa-mir-29c	3-p	45	100	60	129
hsa-mir-203	3-p	52	85	50	81
hsa-mir-542	3-p	48	82	46	68
hsa-mir-371	3-p	9	114	10	124
hsa-mir-33	5-p	43	78	56	67
hsa-mir-455	5-p	36	78	42	82
hsa-mir-134	5-p	10	97	10	56
hsa-mir-520g	3-p	74	20	81	21
hsa-mir-484	5-p	65	20	61	18
hsa-mir-339	3-p	29	55	24	32
hsa-mir-574	3-p	65	17	63	15
hsa-mir-518a	3-p	22	60	29	59
hsa-let-7d	5-p	77	4	77	4
hsa-mir-362	5-p	14	66	12	55
hsa-mir-296	5-p	60	12	67	12
hsa-mir-219	3-p	15	54	14	45
hsa-mir-424	5-p	52	16	39	14
hsa-mir-379	5-p	7	46	1	27
hsa-mir-155	5-p	35	9	33	10
hsa-mir-618	5-p	9	27	9	27
hsa-mir-329	3-p	0	35	0	40
hsa-mir-99a	5-p	4	30	2	21
hsa-mir-487b	3-p	0	31	0	32
hsa-mir-199b	5-p	1	30	1	24
hsa-mir-211	5-p	28	3	24	2
hsa-mir-218	5-p	1	28	1	24
hsa-mir-543	3-p	2	25	1	19
hsa-mir-382	5-p	1	24	1	20
hsa-mir-410	3-p	0	25	0	21
hsa-mir-369	3-p	2	20	1	27
hsa-mir-196b	5-p	2	18	1	13
hsa-mir-154	3-p	0	15	0	16
hsa-mir-485	3-p	0	14	0	15
hsa-mir-493	5-p	0	13	0	11
hsa-mir-495	3-p	0	10	0	10
