# Supplementary material for: miRExpress: Analyzing high-throughput sequencing data for profiling microRNA expression
Source: BMC Bioinformatics. 2009 Oct 12;10:328. doi: 10.1186/1471-2105-10-328 (PMC2767369; doi:10.1186/1471-2105-10-328)
Supplement: Additional file 8 — Spending time in constructing miRNA expression profiles between miRExpress and blast. The data sets of three experimental conditions in Arabidopsis are used to compare spending time in constructing miRNA expression profiles between miRExpress and blast. [file 1471-2105-10-328-S8.XLS]

## Sheet: Sheet1
Experiment	Total number of reads	miRExpress Run Time	Blast Run Time
Mock	5265076	384 seconds	521,812 seconds
BaMV	4039593	497 seconds	522,714 seconds
BaMV+satBaMV	2865495	323 seconds	427,531 seconds
